# Supplementary material for: Herbicides in vineyards reduce grapevine root mycorrhization and alter soil microorganisms and the nutrient composition in grapevine roots, leaves, xylem sap and grape juice
Source: Environ Sci Pollut Res Int. 2018 Jun 3;25(23):23215–26. doi: 10.1007/s11356-018-2422-3 (PMC6096560; doi:10.1007/s11356-018-2422-3)
Supplement: Supplementary file 1 — (XLSX 13 kb) [file 11356_2018_2422_MOESM1_ESM.xlsx]

## Sheet: Tabelle1
Probenbezeichnung	Vermutung	ITS1	%	ITS4	%
R4C	steril	Curvularia spicifera	99	Curvularia spicifera	99
		Curvularia australiensis	99	Bipolaris tetramera	99
		Curvularia hawaiiensis	99	Curvularia hawaiiensis	99
R4C Wl-1	steril	Bionectria ochroleuca	99	Bionectria ochroleuca	99
		Clonostachys Rosea	99	Nectria Gliocladioi	99
				Clonostachys Rosea	99
R4C WL-1	Fusarium	Clonostachys Rosea	100	Bionectria ochroleuca	99
				Clonostachys Sp.	99
R4K WL-1	Steril	Aspergillus fumigatus	100	Aspergillus fumigatus	100
R7R MEA-2	Pilz mit Cleistothecien	Cunninghamella echinulata	99	Cunninghamella echinulata	99
R10B MEA-1	Penizillium	Penizillium expansum	100	Penizillium expansum	100
R10B WL-0	Rhizopus	Mucor hiemalis	99	Mucor racemosus	99
				Mucor hiemalis	99
				Saperda carcharias	99
R13R WL-1	Fusarium	Fusarium solani	100	Fusarium solani	99
R13R WL-0	Malassezia	Fusarium Oxysporum	100	Fusarium Oxysporum	100
R13C WL-0	Monascus	Fusarium Chlamydosporum	99	Fusarium equiseti	99
		Fusarium equiseti	99	Fusarium campocteras	99
		Fusarium lacertarum	99	Fusarium Oxysporum	99
				Fusarium incarnatum	99
				Paeonia suffruticos	99
R13C	Mucor	Fusarium oxysporum	100
		Trichoderma asperellum	100

## Sheet: 2. Seq
nutrient	assumption	Primer ITS1	Query cover %	Primer ITS4	Query cover %
WL1	sterile	INVALID		INVALID
WL1	sterile	INVALID		Striatibotrys rhabdosphora	100
				Stachybotrys chartarum	100
WL2	Cladisporium	Paecilomyces marquandii	98	Paecilomyces marquandii	98
				Metarhizium marquandii	98
WL3	Arthroderma	Volutella ciliata	88	Volutella ciliata	98
WL1	Arthroderma	INVALID		INVALID
Wl1	Acromonium	Fusarium oxysporum	93	Fusarium Oxysporum	98
MEA3	fungi with ovale spores	Fusarium oxysporum	79	invalid
WL2	sterile	Trichoderma turrialbense	98	Trichoderma arundinaceum	97
		Trichoderma brevicompactum	98	Trichoderma brevicompactum	96
				Trichoderma turrialbense	96
Wl1	sterile	Gongronella butleri	83	Gongronella butleri	86
WL1	cone shaped spores	Colletotrichum falcatum	90	INVALID
??	sterile	INVALID		INVALID
WL1	sterile	INVALID		Mortierella sp.	100
MEA1	Cladisporium	INVALID		INVALID
WL1	Sporothrix	Sordariales	90	Sordariales	95
		Phialemonium inflatum	90	Phialemonium	95
		Paecilomyces inflatus	90	Paecilomyces inflatus	95
		Cephalotheca sulfurea	90	Cephalotheca sulfurea	95
		Ascomycete	90	Ascomycete	95
MEA3	Fusarium	INVALID		INVALID
WL1	Aspergillus	INVALID		INVALID
MEA1	sterile	Striatibotrys rhabdospora	98	Striatibotrys rhabdosphora	100
WL1	decaying fungus	Geotrichum candidum	96	Dipodascaceae	98
		Dipodascus australiensis	96	Uncultured Galactomyces	98
		Galactomyces candidum	96	Dipodascus australiensis	98
				Geotrichum candidum	98
MEA1	Fusarium long	Fusarium solani	98	Fusarium solani	99
WL1	sterile	uncultured pseudallescheria	100	Scedosporium apiospermum	95
		Scedosporium apiospermum	100	Scedosporium boydii	95
		Scedosporium boydii	100	Pseudallescheria ellipsoidea	95
		Pseudallescheria apiosperma	100	Pseudallescheria apiosperma	95
		Pseudallescheria boydii	100
WL1		Fusarium equiseti	99	Fusarium equiseti	89
		Fusarium incarnatum	99
		Fusarium Chlamydosporum	99
		INVALID		INVALID
	sterile	Fusarium equiseti	100	Fusarium equiseti	98
		INVALID		INVALID
		INVALID		INVALID
		INVALID		INVALID
		INVALID		INVALID
R4C	sterile	Curvularia spicifera	99	Curvularia spicifera	99
		Curvularia australiensis	99	Bipolaris tetramera	99
		Curvularia hawaiiensis	99	Curvularia hawaiiensis	99
R4C Wl-1	sterile	Bionectria ochroleuca	99	Bionectria ochroleuca	99
		Clonostachys Rosea	99	Nectria Gliocladioi	99
				Clonostachys Rosea	99
R4C WL-1	Fusarium	Clonostachys Rosea	100	Bionectria ochroleuca	99
				Clonostachys Sp.	99
R4K WL-1	sterile	Aspergillus fumigatus	100	Aspergillus fumigatus	100
R7R MEA-2	fungi with Cleistothecia	Cunninghamella echinulata	99	Cunninghamella echinulata	99
R10B MEA-1	Penicillium	Penicillium expansum	100	Penicillium expansum	100
R10B WL-0	Rhizopus	Mucor hiemalis	99	Mucor racemosus	99
				Mucor hiemalis	99
				Saperda carcharias	99
R13R WL-1	Fusarium	Fusarium solani	100	Fusarium solani	99
R13R WL-0	Malassezia	Fusarium Oxysporum	100	Fusarium Oxysporum	100
R13C WL-0	Monascus	Fusarium Chlamydosporum	99	Fusarium equiseti	99
		Fusarium equiseti	99	Fusarium campocteras	99
		Fusarium lacertarum	99	Fusarium Oxysporum	99
				Fusarium incarnatum	99
				Paeonia suffruticos	99
R13C	Mucor	Fusarium oxysporum	100
		Trichoderma asperellum	100
